# Supplementary material for: Molecular and Biochemical Characterization, Antimicrobial Activity, Stress Tolerance, and Plant Growth-Promoting Effect of Endophytic Bacteria Isolated from Wheat Varieties
Source: Microorganisms. 2021 Dec 23;10(1):21. doi: 10.3390/microorganisms10010021 (PMC8777632; doi:10.3390/microorganisms10010021)
Supplement: Supplementary file 1 [file microorganisms-10-00021-s001.zip]

Archive with 1 entries (1 files):
- microorganisms-1499355-supplementary.pdf
